# Supplementary material for: 3D Printing to Increase the Flexibility of the Chemical Synthesis of Biologically Active Molecules: Design of On-Demand Gas Generation Reactors
Source: Int J Mol Sci. 2021 Sep 14;22(18):9919. doi: 10.3390/ijms22189919 (PMC8472564; doi:10.3390/ijms22189919)
Supplement: Supplementary file 1 [file ijms-22-09919-s001.zip]

Archive with 3 entries (2 files):
- New SI/
- New SI/ijms-1368463-supplementary.pdf
- New SI/Supporting-Information-Reactors.stl
